# Supplementary material for: The role of ANGPTL4 in cancer: A meta-analysis of observational studies and multi-omics investigation
Source: PLoS One. 2025 Apr 15;20(4):e0320343. doi: 10.1371/journal.pone.0320343 (PMC11999138; doi:10.1371/journal.pone.0320343)
Supplement: S4 Table — (XLSX) [file pone.0320343.s007.xlsx]

## Sheet: Sheet1
Cancer type	Expression	Most abundant CNV	Role of ANGPTL4 in Prognosis	Cancer associated fibroblasts infiltration	Increased immune infiltration	Decreased immune infiltration	Associated cancer pathways for positively co-expressed genes	Associated cancer pathways for negatively co-expressed genes
	YES/NO/NA	HA/HD/BOTH	(HR = X ; 95% CI; LCI - UCI)	INCREASED/DECREASED/NO CHANGE	Increased	DECREASED	increasing // decreasing	increasing//decreasing
Uveal Melanoma	NA	Heterogenous deletions	(HR = 1.516; 95% CI: 0.94-2.44)	Increased	CD8+ T cells, Exhausted T cells, and MAITs	Th1 (T-helper 1)7 (T-helper 17), Neutrophils, And B Cells.	Emt//Na	Na//Na
UCS	YES	Heterogenous deletions	1.268 1.017 1.579	no change	X	X	Na//Na	Na//Na
UCEC	YES	Heterogenous deletions	0.958 0.842 1.090	no change	X	Th2 (T-helper 2) Cd8T Cd4T	Na//Na	Na//Na
THYM	YES	both hetero deletions and amplifications	1.325 0.795 2.208	Increased	NKT, NK, Monocyte, Macrophage, Infiltration Score	Central Memory Cd8T Cd8Naive Cd4Naive	Rasmapk Hormone Er// Apoptosis Cell Cycle Dna Damage Hormone Er	Na//Na
THCA	NA	both hetero deletions and amplifications0	1.264 0.842 1.895	Increased	TR1, TH1, TFH, NTREG, NKT, NK, Monocyte, Macrophage, ITREG, Infiltration Score, Exhausted, Effector Memory, DC, Cytotoxic	Th2 (T-helper 2) Th1 (T-helper 1)7 (T-helper 17) Neutrophill Mait Gamma Delta Cd8 Naïve Cd4 Naïve B cell	Emt//Hormone Er Hormone Ar	Apoptosis, Emt//Cell Cycle,Dna Damage Hormone Er Hormone Ar Pi3Kakt Rasmapk Rtk
TGCT	YES	Heterogenous deletions	0.675 0.121 3.765	decreased	NK, Cytotoxic, B-cell	Th1 (T-helper 1)7 (T-helper 17) Ntreg Monocyte Itreg Dc	Emt Rasmapk Rtk Tscmtor//Apoptosis Cell Cycle Dna Damage Hormone Ar Hormone Er	Hoormone Er//Na
STAD	NO	Heterogenous deletions	1.159 1.035 1.297	Increased	TH17, NKT, Monocyte, Macrophage	Th1 (T-helper 1) Ntreg Exhausted Effector Central Memory Cd8T B cell	Emt Pi3Kakt Rasmapk,Apoptosis Cell Cycle Dna Damage Hormone Ar	Na//Na
SKCM	NO	Heterogenous deletions	0.913 0.839 0.993	PRIMARY=NOCHANGE METASTASIS/TOTAL=INCREASED	TH17, Monocyte, MAIT, Macrocyte, Infiltration Score, DC, CD8 Naive	Ntreg Central Memory B cell	Emt Rasmapk//Cell Cycle Dna Damage Hormone Ar	Emt//Hormone Er
SARC	YES	Heterogenous amplification	1.056 0.958 1.165	no change	TFH, NTREG, Monocyte, MAIT, Macrophage, ITREG, Infiltration Score, Exhausted, DC, Cytotoxic	Cd8Naive Cd4T Cd4Naive B cell	Apoptosis Emt// Dna Damage Hormone Ar Hormone Er Pi3Kakt	Apoptosis,Emt//Hormone Er,Pi3Kakt,Tscmtor
READ	NO	both hetero deletions and amplifications	1.275 0.844 1.926	Increased	NK, Macrocyte, Infiltration Score, Cytotoxic, CD4 T	Neutrophill	Emt//Na	Na//Na
PRAD	NO	Heterogenous deletions	0.956 0.594 1.537	no change	TH2, TFH, NKT, NK, MAIT, Gamma Delta, Exhausted, Cytotoxic	Ntreg Neutrophill Monocyte Macropphage Itreg Infiltration Score Dc Central Memory Cd8Naive B cell	Emt//Dna Damage Hormone Ar	Na//Na
PCPG	NO	Heterogenous amplification	0.940 0.578 1.528	Increased	TR1, TH2, TFH, NKT, NK, MAIT, Macrocyte, Infiltration Score, DC, Cytotoxic	Emt Hormone Er,Apoptosis Rasmapk	Emt//Na	EMT//Na
PAAD	YES	Heterogenous deletions	1.096 0.978 1.229	no change	Monocyte	Mait Central Memory B cell	Emt//Hormone Ar Rtk	Na//Hormone Er
OV	YES	Heterogenous deletions	1.164 1.033 1.311	NA	NKT, Monocyte, MAIT, Macrophage	Cd8Naive	Emt Rasmapk//Cell Cycle Dna Damage Hormone Er Hormone Ar	Na//Hormone Er
MESO	NA	both hetero deletions and amplifications	1.217 1.085 1.364	Increased	X	Na,/Na	Na//Na	Na//Na
LUSC	NO	Heterogenous deletions	1.062 0.963 1.170	Increased	TH17, Monocyte	Th2 (T-helper 2) Gamma Delta Cd8T	Emt Rasmapk Rtk// Cell Cycle Dna Damage Hormone Ar	Emt,Rasmapk//Dna Damage,Hormone Ar
LUAD	NO	Heterogenous deletions	1.132 1.041 1.230	Increased	NTREG, Monocyte, ITREG, Exhausted	Th2 (T-helper 2) Tfh Nk Nkt Mait Gamma Delta Cd4T	Emt//Dna Damage	Emt//Pi3Kakt
LIHC	NO	Heterogenous deletions	0.913 0.812 1.026	no change	TH2, TH17, TFH, NK, Monocyte, MAIT, Macrophage	Tr1 Ntreg Itreg B cell	Hormone Er Hormone Ar Rasmapk Rtk//Dna Damage	Hormone Ar, Hormone Er,Rasmapk, Rtk//Na
LGG	NO	Heterogenous amplification	1.350 1.153 1.581	Increased	TR1, TH17, TH1, NK, NKT, MAIT, Gamma Delta, Cytotoxic, CD8 T, CD4 T	Itreg Neutrophill Monocyte Macrophage Inflitration Score Central Memory B cell	Emt Hormone Er Rasmapk//Tscmtor	Tscmtor//Dna Damage, Hormone Ar
LAML	NO	Heterogenous amplification	0.885 0.595 1.317	NA	TH2, TFH, NK, MAIT, Exhausted, Effector, CD8 T, CD4 T	Nkt Neutrophill Monocyte Macrophage Infiltration Score	Na//Na	Na//Na
KIRP	NO	Heterogenous deletions	1.058 0.906 1.236	Increased	TR1, NKT, NK, MAIT, Gamma Delta, Cytotoxic	Neutrophill Cd4 Naïve	Apoptosis Cell Cycle Emt Hormone Er//Na	Apoptosis,Emt//Hormone Ar
KIRC	YES	Heterogenous amplification	0.925 0.851 1.004	no change	TH1, TFH, NKT, NK, Monocyte, Macrophage, Infiltration Score, Gamma Delta, Exhausted, DC, Cytotoxic, CD8 T	Th1 (T-helper 1)7 (T-helper 17), Neutrophils, Cd8 Naïve Cd4 Naïve B cell	Emt//Cell Cycle Dna Damage	Na//Apoptosis, Cell Cycle, Dna Damage
KICH	NO	Heterogenous amplification	1.582 0.937 2.670	Increased	TH2, TH17, TFH, NK, NKT, Exhausted	Central Memory Cd8 Naïve B cell	Na//Na	Na//Na
HNSC	YES	Heterogenous deletions	0.923 0.821 1.037	no change	NTREG, Neutrophil, DC, Effector	Tr1 Tfh Itreg Central Memory Cd8 Naïve Cd4T B cell	Emt//Cell Cycle Dna Damage Hormone Er	Emt//Na
GBM	YES	Heterogenous amplification	1.127 1.009 1.259	Increased	TH17, NKT, Monocyte, Macrophage	Gamma Delta Cd8T Cd4T B cell	Emt//Na	Na//Hormone Ar
ESCA	NO	Heterogenous deletions	1.072 0.895 1.283	no change	DC	Cd8 Naïve B cell	Emt//Dna Damage Hormone Ar Rtk	Na//Dna Damage, Hormone Ar
DLBC	YES	Heterogenous deletions	0.927 0.608 1.415	no change	Infiltration Score	Itreg Central Memory Cd4T	Na//Na	Na//Na
COAD	NO	Heterogenous amplification	1.161 0.976 1.380	Increased	TH2, TFH, NK, Macrophage, ITREG, Infiltration Score, Exhausted, DC, Cytotoxic, CD8 T	Neutrophill B cell	Emt//Cell Cycle Dna Damage	Na//Dna Damage
CHOL	NO	both hetero deletions and amplifications	1.248 0.875 1.781	no change	Macrophage, Infiltration Score	Ntreg B cell	Na//Na	Na//Na
CESC	YES	Heterogenous deletions	1.195 1.032 1.383	no change	MAIT, ITREG, DC, Cytotoxic	Cd8 Naïve Cd4T B cell	Emt//Cell Cycle Dna Damage Hormone Ar Hormone Er	Emt,Rasmapk//Cell Cycle, Dna Damage, Hormone Er, Hormone Ar
BRCA	NO	Heterogenous deletions	1.147 0.881 1.494	Increased	TH2, TFH, NKT, NK, MAIT, Infiltration Score, Gamma Delta, Exhausted, CD4 T	Tr1 Ntreg Neutrophill Macrophage Itreg Effector Cd8 Naïve B Cell	Apoptosis Emt Rasmapk Rtk//Dna Damage Hormone Ar Hormone Er	Emt,Pi3Kakt,Rasmapk//Dna Damage,Hormone Er, Hormone Ar
BLCA	NO	Heterogenous deletions	1.013 0.924 1.110	no change	MAIT	B cell	Apoptosis Emt// Dna Damage Hormone Ar Rtk	Na//Dna Damage
ACC	NO	Heterogenous amplification	1.460 1.196 1.783	Increased	X	Mait	Rasmapk Rtk Tscmtor//Na	Apoptosis, Emt//Hormone Er
