# Supplementary material for: The role of ANGPTL4 in cancer: A meta-analysis of observational studies and multi-omics investigation
Source: PLoS One. 2025 Apr 15;20(4):e0320343. doi: 10.1371/journal.pone.0320343 (PMC11999138; doi:10.1371/journal.pone.0320343)
Supplement: S1 File — (XLSX) [file pone.0320343.s008.xlsx]

## Sheet: Sheet1
ID	Year	Sample Size	Cancer type	ANGPTL4 measurement		Age							Staging (TNM)							Gender							LN metastasis							Histological Differentiation/grading							T stage							Overall-Survival (/HR/CI+P value)
						High expression group			Low expression group				1 2			3 4				High expression group			Low expression group				High expression group			Low expression group				1 2 (well)			3 4 (poor)				High expression group			Low expression group
						<60	>=60	P value	<60	>=60	P value		High exression	low expression	P value	High expression	Low expression	P value		Male	Female	p VALUE	Male	Female	P value		Positive	Negative	P value	Positive	Negative	P value		High exression	low expression	Total	High expression	Low expression	P value		1 and 2	3 and 4	P value	1 and 2	3 and 4	P value
Zhuomin Wang	2010	8 cross-sectional/ 158 retrospective	OTSCC	RT-PCR		N/A	N/A	N/A	N/A	N/A	N/A		N/A	N/A	N/A	N/A	N/A	N/A		N/A	N/A	N/A	N/A	N/A	N/A		N/A	N/A	N/A	N/A	N/A	N/A		N/A	N/A	N/A	N/A	N/A	N/A		N/A	N/A	N/A	N/A	N/A	N/A		(logrank 5.115, p=0.024,)
Nakayama	2010	103	Gastric cancer	RT-PCR		N/A	N/A	N/A	N/A	N/A	N/A		22	57	0.001	16	8	0.001		N/A	N/A	N/A	N/A	N/A	N/A		18	20	0.001	11	54	0.001		N/A	N/A	N/A	N/A	N/A	N/A		26	12	0.005	55	10	0.005		p=0.086
Shibata	2010	104	oesophageal squamous cell carcinoma	IHS		N/A	N/A	N/A	N/A	N/A	N/A		N/A	N/A	N/A	N/A	N/A	N/A		60	5		35	4	0.928		44	21		20	19	0.096		46	31		19	8	0.031		23	42		20	19	0.194		(p= 0.0003)
Li	2011		Hepatocellular carcinoma	ELISA		N/A	N/A	N/A	N/A	N/A	N/A		N/A	N/A	N/A	N/A	N/A	N/A		55	25		54	10	0.03		N/A	n	N/A	N/A	n	N/A		32	35		48	29	0.019		N/A	N/A	N/A	N/A	N/A	N/A		N/A	N/A
Monica Mannelqvist	2011	57 prospective study, 286 retrospective	Endometrial cancer	Microarray, Q-PCR		N/A	N/A	N/A	N/A	N/A	N/A									N/A	N/A	N/A	N/A	N/A	N/A		N/A	n	N/A	N/A	n	N/A									N/A	N/A	N/A	N/A	N/A	N/A		hazard ratio HR = 2.9; P = 0.002 (standardize HR (reciprocal)
Nakayama	2011	144	colorectal cancer	IHS, RT-PCR, western blot		N/A	N/A	N/A	N/A	N/A	N/A		56	34	N/A	38	15	N/A		N/A	N/A	N/A	N/A	N/A	N/A		35	60		15	34	Ask author for P value		83	39		8	5	N/A		23	72		30	19	0.0005		(p=0.455 in log-rank test)
Akishima-Fukasawa Y	2011	111	colorectal cancer	HIS		N/A	N/A	N/A	N/A	N/A	N/A		N/A	N/A	N/A	N/A	N/A	N/A		N/A	N/A	N/A	N/A	N/A	N/A		21	25		15	50	0.0123		N/A	N/A	N/A	N/A	N/A	N/A		N/A	N/A	N/A	N/A	N/A	N/A		N/A	N/A
Yi	2013	78	esophageal squamous cell carcinoma	IHS and ELISA		15	28		17	18	0.222		17	23		26	12	0.021		29	14		21	14	0.469		28	15		14	21	0.027		29	21		14	14	0.322		20	23		22	13	0.15		N/A	N/A
Ng	2014	110	Hepatocellular carcinoma	qRT-PCR		N/A	N/A	N/A	N/A	N/A	N/A		N/A	N/A	N/A	N/A	N/A	N/A		N/A	N/A	N/A	N/A	N/A	N/A		N/A	n	N/A	N/A	n	N/A		N/A	N/A	N/A	N/A	N/A	N/A		N/A	N/A	N/A	N/A	N/A	N/A		HR : Univariate 2.39(1.33-4.27) P= 0.003 , Multivariate HR :1.48(0.81-2.72) P= 0.204
Shafik	2015	74	Breast	PCR, immunohistochemistry		N/A	N/A	N/A	N/A	N/A	N/A		N/A	N/A	N/A	N/A	N/A	N/A		N/A	N/A	N/A	N/A	N/A	N/A		39	3	0.001	5	7	0.001		36	9		6	3	0.002		19	23		7	5	0.011		N/A	N/A
Tanaka	2015	41	Oral squamous cell carcinoma	RT-PCR+westren blotting		N/A	N/A	N/A	N/A	N/A	N/A		N/A	N/A	N/A	N/A	N/A	N/A		6	14		12	9	Ask author for P value		17	3		5	16	Ask author for P value		17	16		3	5	Ask author for p value		N/A	N/A	N/A	N/A	N/A	N/A		N/A	N/A
Li X	2015	54	colorectal cancer	HIS		19	22		7	6	0.748		18	7	N/A	23	6	N/A		19	22		6	7	0.519		23	18		6	7	0.176		28	9		13	4	0.869		N/A	N/A	N/A	N/A	N/A	N/A		N/A	N/A
Kubo H	2016	170	gastric	pcr++Western blot		N/A	N/A	N/A	N/A	N/A	N/A		15	74		6	75	0.067		13	8		100	49	0.629		12	9		95	54	0.631		11	57		10	92	0.24		10	11		35	114	0.032		N/A	N/A
Zhu X	2016	61	NSCLC	Microarray + HIS		20	18		12	11	0.972		15	16	0.023	23	7	0.023		25	13	0.761	16	7	0.761		N/A	N/A	N/A	N/A	n	N/A		N/A	N/A	N/A	N/A	N/A	N/A		N/A	N/A	N/A	N/A	N/A	N/A		from graph
HUANG	2016	65	TSCC	IHC		N/A	N/A	N/A	N/A	N/A	N/A		18	24		15	8	0.087		22	11		19	13	0.546		15	18		2	30	0.001		33	29		0	3	0.272		18	15		24	8	0.009		2.523 HR (P=0.022)
Hata	2017	70	prostate cancer	Immunohistochemistry																																					49	9		12	0	0.172
Nie	2019	160	Cervical Cancer	immunohistochemistry																							43	52		14	51	0.002		84	59		11	6	17									Multivariate 2.191 (1.046–4.592) , Univariate 2.874 (1.413–5.844)
Zhao	2020	205	Breat cancer	Immunohistochemistry									83	59		47	16										70	60		24	51			89	59		41	16										2.034 (0.534-3.567)
Cai	2020	161	Breat cancer	Immunohistochemistry									71	44	115	24	22	46									42	53		37	29			26	24	50	44	21	65		74	21		55	11			Multivariate 1.776 (0.998–3.161) , Univariate 2.180 (1.232–3.860)
Aung	2022	90	cholangiocarcinoma	Dot blot assay																30	15		30	15			27	7		15	17
kamaludin	2022	75	breast	immunohistochemistry																							34	13		21	4			34	15	49	16	10	26
TANAKA	2022	male 27, female 21	tounge	Immunohistochemistry									7	26		8	7			11	4		16	17			7	8		6	27	0.077b		15	32		0	1	1		8	7		28	5			multi 2.72 (1.14‑6.51) , uni 2.99 (1.34‑6.69)
Dong	2017		Renal cell carcinoma	ELISA		39	35		24	12			50	28		31	1			49	20		25	16
Hsieh	2017		urothelial carcinoma	ELISA
wang	2021		Gallbladder cancer	Immunohistochemistry									4	7		51	23			19	36		10	20			36	19		20	10			22	22		33	8											multi 1.844 (1.098–3.094), uni 1.822 (1.069–3.104)
Kirhy	2016		Pancreatic cancer	qRT-PCR																																												graph
Dao	2020		Breast cancer	ELISA																																												graph
Zhang	2021		colorectal cancer	Immunohistochemistry																23	11		18	15			18	16		26	7																	graph
Mizuno	2022		colorectal cancer	Immunohistochemistry									15	15		20	34										14	21		14	35										2	33		21	28
[truncated: 33 more columns]
